# Supplementary material for: DNA-Modified Liquid Crystal Droplets
Source: Biosensors (Basel). 2022 Apr 27;12(5):275. doi: 10.3390/bios12050275 (PMC9138460; doi:10.3390/bios12050275)
Supplement: Supplementary file 1 [file biosensors-12-00275-s001.zip]

Archive with 1 entries (1 files):
- biosensors-1671087-supplementary.pdf
